# Supplementary material for: Efficient Inhibition of Aspergillus flavus to Reduce Aflatoxin Contamination on Peanuts over Ag-Loaded Titanium Dioxide
Source: Toxins (Basel). 2023 Mar 10;15(3):216. doi: 10.3390/toxins15030216 (PMC10059131; doi:10.3390/toxins15030216)
Supplement: Supplementary file 1 [file toxins-15-00216-s001.zip]

Archive with 1 entries (1 files):
- toxins-2256303-supplementary.pdf
